# Supplementary material for: Incidence of postoperative facial weakness in parotid tumor surgery: a tumor subsite analysis of 794 parotidectomies
Source: BMC Surg. 2019 Dec 26;19:199. doi: 10.1186/s12893-019-0666-6 (PMC6933669; doi:10.1186/s12893-019-0666-6)
Supplement: Supplementary file 1 — Additional file 1.. Raw data. [file 12893_2019_666_MOESM1_ESM.xlsx]

## Sheet: Sheet1
number	age range		partial resection (1: extracapsular, 2: partial, 3: superficial), 4: total	malignancy (1: benign, 2: malignancy)	location (1: superficial, 2: deep, 3: sup + deep)	number (1: single, 2: multi)	size (mm)	Size grouping (1: 2<cm, 2: 2-4cm, 3: >4cm)	facial nerve palsy (temporary, 1= none, 2 = palsy)	facial nerve palsy (permanent, 1= none, 2 = palsy)	Revision (Primary = 1 , revision =2 )
1	60	69	2	1	1	1	1.6	1	1	1	1
2	10	19	2	1	2	1	5	3	1	1	1
3	40	49	2	1	1	1	3.8	2	1	1	1
4	30	39	2	1	1	1	3	2	1	1	1
5	50	59	2	2	1	1	1.7	1	1	1	1
6	30	39	2	1	1	1	1.2	1	1	1	1
7	60	69	1	1	1	1	1.3	1	1	1	1
8	50	59	2	1	1	1	2.3	2	1	1	1
9	40	49	2	1	1	1	3.5	2	1	1	1
10	20	29	2	1	1	1	2.5	2	1	1	1
11	20	29	4	2	1	1	3.5	2	1	1	1
12	50	59	2	2	1	1	2	1	1	1	1
13	30	39	1	1	1	1	1.6	1	1	1	1
14	20	29	3	1	1	2	3.5	2	1	1	1
15	50	59	1	1	1	1	4.5	3	1	1	1
16	50	59	2	1	1	1	2	1	1	1	1
17	50	59	2	1	1	1	2.5	2	1	1	1
18	60	69	2	1	1	1	1.8	1	1	1	1
19	60	69	3	1	1	1	1.5	1	1	1	1
20	40	49	2	1	1	1	1.5	1	1	1	1
21	40	49	2	1	1	1	0.8	1	1	1	1
22	50	59	3	1	1	1	2.3	2	1	1	1
23	50	59	2	1	1	1	1.2	1	1	1	1
24	70	79	3	1	1	1	3.5	2	1	1	1
25	60	69	2	1	1	1	3.5	2	1	1	1
26	40	49	3	1	1	1	3.3	2	1	1	1
27	20	29	2	1	1	1	2	1	1	1	1
28	40	49	3	2	1	1	2.3	2	1	1	1
29	50	59	2	1	1	1	2.5	2	1	1	1
30	20	29	2	1	1	1	1	1	1	1	1
31	20	29	2	1	1	1	2.4	2	1	1	1
32	60	69	1	1	1	1	2	1	1	1	1
33	70	79	1	1	3	2	5.1	3	1	1	1
34	60	69	4	2	2	1	4.1	3	2	1	1
35	30	39	2	1	1	1	4	2	1	1	1
36	60	69	1	1	1	1	2.3	2	1	1	1
37	60	69	3	2	2	1	2.2	2	1	1	1
38	50	59	2	1	1	1	2.7	2	2	2	1
39	70	79	1	1	2	1	5	3	1	1	1
40	30	39	2	1	1	1	4.5	3	1	1	1
41	60	69	4	2	1	1	2.4	2	2	1	1
42	40	49	2	1	1	1	1.6	1	1	1	1
43	50	59	2	1	1	1	2	1	1	1	1
44	60	69	4	2	1	1	2.6	2	1	1	1
45	40	49	3	2	2	1	1.6	1	1	1	1
46	50	59	3	1	1	1	2.2	2	1	1	1
47	70	79	3	1	1	1	3.5	2	1	1	1
48	60	69	2	1	1	1	3.2	2	2	2	1
49	60	69	2	1	1	1	2.4	2	1	1	1
50	60	69	1	1	2	1	4	2	1	1	1
51	40	49	3	2	1	1	2.7	2	1	1	1
52	40	49	4	2	3	1	5	3	2	1	1
53	50	59	2	1	1	1	3.5	2	1	1	1
54	20	29	2	1	1	1	2.5	2	1	1	1
55	60	69	2	2	1	1	1.8	1	1	1	1
56	50	59	2	1	1	1	2	1	1	1	1
57	30	39	3	1	1	1	3	2	1	1	1
58	60	69	2	1	1	1	1.3	1	1	1	1
59	10	19	2	1	1	1	2.8	2	1	1	1
60	60	69	1	1	2	1	1.5	1	1	1	1
61	70	79	2	2	1	1	2	1	1	1	1
62	40	49	2	1	1	1	2.8	2	1	1	1
63	40	49	2	2	1	1	0.9	1	1	1	1
64	50	59	3	1	1	1	2.4	2	1	1	1
65	60	69	2	1	3	1	3	2	1	1	1
66	30	39	2	1	1	1	1.1	1	1	1	1
67	70	79	3	1	1	1	3.3	2	1	1	1
68	50	59	2	1	1	1	0.9	1	1	1	1
69	60	69	2	1	1	1	2	1	1	1	1
70	70	79	2	1	1	1	2.3	2	1	1	1
71	40	49	2	1	1	1	4	2	1	1	1
72	50	59	1	1	1	1	2.3	2	1	1	1
73	30	39	3	1	3	1	3.6	2	1	1	1
74	50	59	2	1	1	1	2.5	2	1	1	1
75	60	69	3	1	1	1	3	2	1	1	1
76	60	69	3	1	1	1	2	1	1	1	1
77	30	39	2	1	1	1	2.8	2	1	1	1
78	40	49	2	2	1	1	3.3	2	1	1	1
79	30	39	2	1	1	1	1.8	1	1	1	1
80	50	59	4	2	1	1	2.4	2	2	1	1
81	70	79	4	2	1	1	1.5	1	2	1	1
82	10	19	2	1	1	1	4	2	1	1	1
83	70	79	4	2	1	1	1.5	1	2	1	1
84	50	59	2	1	3	1	3.6	2	1	1	1
85	70	79	2	1	1	1	3	2	1	1	1
86	50	59	2	1	1	1	2.3	2	1	1	1
87	60	69	2	1	1	1	4.1	3	1	1	1
88	50	59	4	2	1	1	4	2	2	2	1
89	50	59	3	1	1	1	1.5	1	1	1	1
90	20	29	2	1	1	1	1	1	1	1	1
91	20	29	2	2	1	1	2.2	2	1	1	1
92	40	49	2	2	1	1	3	2	1	1	1
93	50	59	2	1	1	1	1.7	1	1	1	1
94	60	69	3	2	1	1	2.1	2	1	1	1
95	40	49	2	1	3	1	2.7	2	1	1	1
96	50	59	2	1	1	1	2.5	2	1	1	1
97	40	49	2	2	1	1	2	1	1	1	1
98	20	29	3	2	1	1	2.6	2	1	1	1
99	60	69	1	1	1	1	1	1	1	1	1
100	20	29	2	2	1	1	3	2	1	1	1
101	50	59	1	1	1	2	3.8	2	1	1	1
102	50	59	2	1	1	1	3.5	2	1	1	1
103	60	69	1	1	1	1	2.5	2	1	1	1
104	30	39	3	2	1	1	2.5	2	1	1	1
105	30	39	3	1	1	1	2	1	1	1	1
106	40	49	2	2	1	1	2	1	1	1	1
107	30	39	3	1	1	1	1.3	1	1	1	1
108	30	39	2	1	1	1	1.5	1	1	1	1
109	50	59	3	1	1	1	1.1	1	1	1	1
110	50	59	3	2	1	1	2.7	2	1	1	1
111	30	39	2	1	1	1	2	1	1	1	1
112	50	59	2	1	1	1	1.8	1	1	1	1
113	10	19	2	1	1	1	3	2	1	1	1
114	60	69	2	1	1	1	2	1	1	1	1
115	40	49	2	1	1	1	2	1	1	1	1
116	10	19	3	1	1	1	3	2	1	1	1
117	70	79	4	1	3	1	7	3	2	1	1
118	50	59	2	1	1	1	4	2	1	1	1
119	50	59	2	1	1	1	3	2	1	1	1
120	50	59	1	1	1	1	5.4	3	1	1	1
121	80	89	4	2	1	1	3.6	2	1	1	1
122	30	39	2	1	1	1	1.2	1	1	1	1
123	60	69	1	1	1	1	3	2	1	1	1
124	60	69	3	1	1	1	1.2	1	1	1	1
125	20	29	3	1	1	1	3	2	1	1	1
126	50	59	1	1	1	1	1.5	1	1	1	1
127	40	49	3	2	1	1	2.4	2	1	1	1
128	50	59	1	1	1	1	2.5	2	1	1	1
129	10	19	2	1	1	1	4	2	1	1	1
130	60	69	1	1	1	1	4.2	3	1	1	1
131	50	59	2	1	1	1	2.5	2	1	1	1
132	70	79	2	1	1	1	3.2	2	1	1	1
133	30	39	3	2	1	1	2.6	2	2	2	1
134	40	49	2	1	1	1	3	2	1	1	1
135	70	79	2	1	1	1	3.1	2	1	1	1
136	60	69	2	1	1	1	1.6	1	1	1	1
137	30	39	2	1	1	1	4.7	3	1	1	1
138	50	59	3	1	1	1	2.7	2	1	1	1
139	20	29	2	1	1	1	2.7	2	1	1	1
140	40	49	2	1	1	1	1.7	1	1	1	1
141	60	69	4	2	2	1	3.8	2	1	1	1
142	20	29	2	1	1	1	2.6	2	1	1	1
143	40	49	2	1	1	1	2.6	2	1	1	1
144	80	89	3	2	1	1	3.8	2	1	1	1
145	40	49	2	1	1	1	1.9	1	1	1	1
146	50	59	4	2	1	1	3.1	2	1	1	1
147	50	59	2	1	1	1	2.1	2	1	1	1
148	50	59	2	2	1	1	1.2	1	1	1	1
149	30	39	1	1	1	1	4.1	3	1	1	1
150	40	49	2	1	1	1	1.7	1	1	1	1
151	60	69	1	1	1	1	1.6	1	1	1	1
152	50	59	3	2	1	1	3.3	2	2	1	1
153	60	69	2	1	3	1	3.8	2	1	1	1
154	50	59	2	1	1	1	2.8	2	1	1	1
155	40	49	2	2	2	1	2.6	2	2	1	1
156	40	49	1	1	2	1	1.5	1	1	1	1
157	50	59	2	2	1	1	3.1	2	1	1	1
158	50	59	2	1	1	1	3.4	2	1	1	1
159	20	29	1	2	1	1	3	2	1	1	1
160	30	39	2	1	3	1	3	2	1	1	1
161	40	49	2	1	3	1	3	2	1	1	1
162	40	49	2	1	1	1	2.3	2	1	1	1
163	50	59	2	1	1	1	3.2	2	1	1	1
164	50	59	2	1	2	1	3	2	1	1	1
165	30	39	2	1	1	1	3	2	1	1	1
166	50	59	2	1	1	1	3.7	2	1	1	1
167	60	69	2	1	1	1	4.6	3	2	2	1
168	20	29	2	1	1	1	1.4	1	2	1	1
169	50	59	2	1	1	1	5.2	3	1	1	1
170	50	59	2	1	1	1	1.7	1	1	1	1
171	30	39	1	1	1	1	1.5	1	1	1	1
172	40	49	2	1	1	1	3	2	1	1	1
173	60	69	2	1	1	1	0.8	1	1	1	1
174	50	59	3	1	1	1	3.5	2	1	1	1
175	20	29	2	1	1	1	3.2	2	1	1	1
176	70	79	2	1	1	1	2.8	2	1	1	1
177	50	59	3	2	1	1	1.2	1	1	1	1
178	60	69	1	1	1	1	3.7	2	1	1	1
179	40	49	4	2	3	1	2.1	2	2	2	1
180	50	59	2	1	2	1	5.4	3	2	1	1
181	40	49	2	1	1	1	1.6	1	1	1	1
182	40	49	4	1	2	1	3.2	2	1	1	1
183	40	49	1	1	1	1	2.8	2	1	1	1
184	50	59	2	1	1	1	1.9	1	1	1	1
185	20	29	2	1	1	1	3	2	1	1	1
186	50	59	3	1	1	1	2.1	2	1	1	1
187	40	49	4	1	1	1	3.5	2	1	1	1
188	10	19	4	2	3	1	3.2	2	1	1	1
189	50	59	1	1	1	1	3.5	2	1	1	1
190	20	29	2	1	3	1	2.3	2	1	1	1
191	60	69	3	2	1	1	3	2	1	1	1
192	20	29	2	1	1	1	3.6	2	1	1	1
193	40	49	3	1	1	1	1.5	1	1	1	1
194	10	19	2	2	1	1	3	2	1	1	1
195	20	29	2	1	3	1	2.2	2	2	1	1
196	50	59	2	1	1	1	3	2	1	1	1
197	40	49	2	1	1	1	2.1	2	1	1	1
198	40	49	2	1	1	1	2	1	1	1	1
199	50	59	2	1	1	1	2.5	2	1	1	1
200	70	79	3	1	3	1	4.2	3	1	1	1
201	10	19	3	1	1	1	4.9	3	1	1	1
202	20	29	2	1	1	1	3.3	2	1	1	1
203	40	49	3	1	1	1	0.7	1	1	1	1
204	50	59	3	1	1	1	1.3	1	1	1	1
205	60	69	4	2	1	1	5	3	1	1	1
206	40	49	3	1	1	1	2.6	2	1	1	1
207	50	59	2	1	1	1	2	1	1	1	1
208	20	29	1	1	1	1	1	1	1	1	1
209	60	69	2	2	1	1	2	1	1	1	1
210	40	49	2	1	1	1	3.5	2	2	1	1
211	60	69	2	1	1	1	2.5	2	1	1	1
212	40	49	2	1	1	1	1.6	1	1	1	1
213	40	49	1	1	1	1	4.4	3	1	1	1
214	50	59	1	1	1	1	2.7	2	1	1	1
215	50	59	3	1	1	1	3	2	1	1	1
216	60	69	2	1	1	1	3	2	1	1	1
217	50	59	4	1	3	1	3.7	2	1	1	1
218	40	49	3	1	1	1	1.7	1	1	1	1
219	30	39	3	2	3	1	2.3	2	1	1	1
220	50	59	2	1	1	1	2.1	2	1	1	1
221	40	49	3	1	1	1	1.7	1	1	1	1
222	70	79	1	1	1	1	5	3	1	1	1
223	60	69	1	1	1	1	1.3	1	1	1	1
224	40	49	1	1	1	1	1.1	1	1	1	1
225	60	69	2	1	1	1	2.6	2	1	1	1
226	40	49	1	1	1	1	3.3	2	1	1	1
227	50	59	1	1	1	1	2	1	1	1	1
228	70	79	2	1	1	1	2.5	2	1	1	1
229	50	59	2	1	1	1	1	1	1	1	1
230	30	39	3	1	1	1	3	2	1	1	1
231	40	49	4	2	3	1	3	2	1	1	1
232	50	59	2	1	1	1	2.9	2	1	1	1
233	30	39	2	1	1	1	1	1	1	1	1
234	40	49	2	1	1	1	1.7	1	1	1	1
235	40	49	2	1	2	1	0.8	1	1	1	1
236	40	49	3	2	1	1	1.7	1	1	1	1
237	70	79	1	1	1	1	4.3	3	1	1	1
238	50	59	2	1	1	1	2.1	2	1	1	1
239	50	59	3	1	1	1	2	1	1	1	1
240	20	29	3	1	1	1	2.2	2	1	1	1
241	30	39	2	1	1	1	3.4	2	1	1	1
242	70	79	2	1	1	1	4	2	1	1	1
243	70	79	1	1	1	1	2.5	2	1	1	1
244	70	79	2	1	3	1	2.9	2	1	1	1
245	50	59	3	1	1	1	2.5	2	1	1	1
246	40	49	1	1	1	1	1.8	1	1	1	1
247	60	69	3	1	1	1	1	1	1	1	1
248	30	39	3	2	1	1	1	1	1	1	1
249	60	69	2	1	1	1	3.3	2	1	1	1
250	30	39	1	1	1	1	3.4	2	2	1	1
251	40	49	2	2	1	1	2.4	2	1	1	1
252	40	49	3	2	1	1	1.5	1	1	1	1
253	40	49	2	1	1	1	4.6	3	1	1	1
254	70	79	2	2	1	1	1.8	1	1	1	1
255	30	39	2	1	1	1	2	1	1	1	1
256	50	59	1	1	1	1	2.6	2	2	2	1
257	30	39	3	1	1	1	3	2	1	1	1
258	50	59	2	1	1	1	2.5	2	1	1	1
259	70	79	2	1	1	1	2.9	2	2	1	1
260	40	49	2	2	1	1	1.5	1	1	1	1
261	50	59	3	1	1	1	3.5	2	1	1	1
262	70	79	2	1	1	1	1.2	1	1	1	1
263	30	39	2	1	1	1	2.1	2	1	1	1
264	30	39	3	2	1	1	3.4	2	1	1	1
265	50	59	2	1	1	1	2.3	2	1	1	1
266	30	39	2	1	1	1	2.8	2	1	1	1
267	60	69	4	2	1	1	4	2	2	2	1
268	40	49	2	1	1	1	2.1	2	1	1	1
269	70	79	4	2	1	1	3.5	2	2	2	1
270	40	49	2	1	1	1	2	1	1	1	1
271	60	69	2	1	1	1	3	2	2	2	1
272	60	69	4	1	1	1	2.8	2	1	1	1
273	20	29	2	1	1	1	2	1	1	1	1
274	30	39	2	1	1	1	3.6	2	2	2	1
275	60	69	1	1	1	1	4.8	3	1	1	1
276	20	29	2	1	1	1	2.7	2	1	1	1
277	70	79	2	1	1	1	2.7	2	1	1	1
278	20	29	3	2	1	1	4	2	2	2	1
279	60	69	1	1	1	1	3	2	1	1	1
280	40	49	2	1	3	1	3.4	2	2	1	1
281	60	69	2	1	1	1	4.4	3	1	1	1
282	40	49	2	1	3	1	3.4	2	1	1	1
283	50	59	2	1	3	1	3.5	2	1	1	1
284	70	79	1	1	1	1	3.2	2	1	1	1
285	60	69	2	1	1	1	4	2	1	1	1
286	50	59	2	1	2	1	1.2	1	1	1	1
287	40	49	1	1	1	1	2	1	1	1	1
288	50	59	2	1	1	1	1.5	1	2	1	1
289	50	59	1	1	1	1	2	1	1	1	1
290	70	79	2	1	1	1	2.6	2	1	1	1
291	40	49	2	1	1	1	2.3	2	1	1	1
292	60	69	3	1	1	1	2.3	2	1	1	1
293	40	49	2	1	2	1	2.1	2	1	1	1
294	40	49	2	2	1	1	2	1	1	1	1
295	40	49	2	1	1	1	3.2	2	1	1	1
296	10	19	2	1	1	1	3.5	2	1	1	1
297	40	49	1	2	1	1	2.2	2	1	1	1
298	50	59	2	1	3	1	3	2	1	1	1
299	70	79	2	1	1	1	2.4	2	1	1	1
300	60	69	2	1	1	2	1.9	1	1	1	1
301	50	59	3	1	1	1	3	2	1	1	1
302	50	59	1	1	1	1	2.4	2	1	1	1
303	40	49	2	1	1	1	0.9	1	1	1	1
304	50	59	2	1	3	1	3.2	2	1	1	1
305	20	29	2	1	1	1	2.5	2	1	1	1
306	60	69	2	1	3	1	3.1	2	1	1	1
307	60	69	3	1	1	2	4.8	3	1	1	1
308	60	69	3	2	3	1	2.5	2	2	1	1
309	30	39	3	1	1	1	2.5	2	1	1	1
310	70	79	2	1	2	1	1.8	1	1	1	1
311	50	59	2	1	3	1	3.5	2	1	1	1
312	50	59	3	1	1	1	1.9	1	1	1	1
313	40	49	3	2	1	1	2	1	1	1	1
314	30	39	2	1	2	1	3	2	2	1	1
315	40	49	2	1	1	1	1.8	1	1	1	1
316	50	59	2	1	1	1	2.1	2	1	1	1
317	50	59	3	1	1	1	3.1	2	1	1	1
318	20	29	3	1	1	1	2	1	1	1	1
319	50	59	3	1	1	1	3.2	2	1	1	1
320	60	69	1	1	1	1	5	3	1	1	1
321	10	19	2	1	1	1	2	1	1	1	1
322	30	39	3	1	2	1	5.6	3	1	1	1
323	20	29	2	1	1	1	1.5	1	1	1	1
324	50	59	4	2	3	1	3.2	2	2	2	1
325	40	49	3	1	1	1	1.7	1	1	1	1
326	50	59	2	1	1	1	2.4	2	1	1	1
327	70	79	2	1	1	1	1	1	1	1	1
328	60	69	2	1	1	1	2.6	2	1	1	1
329	40	49	2	2	1	1	1.5	1	1	1	1
330	30	39	2	1	1	1	2.5	2	1	1	1
331	40	49	2	2	1	1	2.3	2	1	1	1
332	60	69	1	1	1	1	2.5	2	1	1	1
333	50	59	2	2	1	1	1.2	1	1	1	1
334	40	49	3	1	1	1	1.8	1	1	1	1
335	30	39	1	1	1	1	3.6	2	1	1	1
336	50	59	3	1	1	1	2.9	2	2	2	1
337	50	59	2	1	1	1	3.1	2	1	1	1
338	60	69	3	1	1	1	2.2	2	1	1	1
339	70	79	3	1	1	1	2.3	2	1	1	1
340	50	59	3	1	1	1	1.5	1	1	1	1
341	60	69	2	1	1	1	2.6	2	1	1	1
342	50	59	2	1	2	1	3.1	2	2	1	1
343	40	49	2	1	1	1	2.3	2	1	1	1
344	50	59	3	2	1	1	3.5	2	1	1	1
345	20	29	2	1	1	1	1.8	1	1	1	1
346	20	29	2	1	1	1	2.2	2	1	1	1
347	50	59	2	1	1	1	1.7	1	1	1	1
348	50	59	2	1	1	1	2.5	2	1	1	1
349	40	49	2	1	1	1	1.2	1	1	1	1
350	50	59	3	1	1	1	2.6	2	1	1	1
351	40	49	2	1	1	1	1.8	1	1	1	1
352	40	49	2	1	1	1	2.2	2	1	1	1
353	10	19	1	1	1	1	2.7	2	1	1	1
354	40	49	2	1	1	1	1.9	1	1	1	1
355	20	29	2	1	1	1	1.9	1	1	1	1
356	50	59	1	1	1	1	1.2	1	1	1	1
357	30	39	4	2	3	1	1.7	1	1	1	1
358	30	39	4	2	2	1	2.7	2	2	1	1
359	30	39	2	1	3	1	1.9	1	1	1	1
360	60	69	3	2	1	1	1.6	1	2	2	1
361	70	79	1	1	2	1	5	3	1	1	1
362	40	49	2	1	2	1	2.5	2	2	1	1
363	50	59	2	1	1	1	1.3	1	1	1	1
364	40	49	3	1	1	1	4.7	3	1	1	1
365	50	59	2	1	1	1	2	1	1	1	1
366	40	49	2	1	1	1	1.3	1	1	1	1
367	30	39	3	1	1	1	2.5	2	1	1	1
368	50	59	2	1	1	1	1.1	1	1	1	1
369	50	59	2	1	1	1	2	1	1	1	1
370	40	49	2	1	1	1	2.5	2	1	1	1
371	40	49	3	1	1	1	2.2	2	1	1	1
372	30	39	2	1	1	1	2	1	1	1	1
373	70	79	1	1	1	1	1.5	1	1	1	1
374	50	59	3	1	1	1	2.1	2	1	1	1
375	50	59	4	2	1	1	2.1	2	1	1	1
376	30	39	4	1	1	1	2.7	2	1	1	1
377	70	79	3	1	1	1	2.8	2	1	1	1
378	50	59	3	1	1	1	2.8	2	1	1	1
379	60	69	4	2	2	1	3.5	2	1	1	1
380	50	59	3	2	1	1	1	1	1	1	1
381	30	39	3	1	1	1	1.8	1	1	1	1
382	40	49	2	1	1	1	4	2	1	1	1
383	70	79	4	1	2	1	4	2	1	1	1
384	30	39	2	1	1	1	1.2	1	1	1	1
385	60	69	2	1	1	1	1	1	1	1	1
386	30	39	2	2	1	1	1.6	1	1	1	1
387	60	69	4	2	2	2	7	3	2	2	1
388	70	79	2	1	2	1	5.8	3	2	1	1
389	20	29	3	1	1	1	3	2	1	1	1
390	40	49	2	1	1	1	1.7	1	1	1	1
391	50	59	3	1	1	1	3	2	1	1	1
392	40	49	3	1	1	1	1.8	1	1	1	1
393	20	29	1	1	1	1	1.5	1	1	1	1
394	30	39	3	1	1	1	1.8	1	1	1	1
395	10	19	3	2	1	1	1.6	1	1	1	1
396	40	49	2	2	1	1	5.2	3	1	1	1
397	50	59	2	1	1	1	1.2	1	1	1	1
398	70	79	1	1	1	1	2.5	2	1	1	1
399	50	59	2	1	1	1	3.7	2	1	1	1
400	30	39	3	1	1	1	1.3	1	1	1	1
401	60	69	3	2	1	1	1.8	1	1	1	1
402	70	79	2	2	3	1	2	1	1	1	1
403	40	49	2	2	1	1	2.3	2	1	1	1
404	40	49	3	1	1	1	1.8	1	1	1	1
405	70	79	3	1	1	1	1.3	1	1	1	1
406	30	39	2	1	1	1	3.4	2	1	1	1
407	70	79	2	1	3	1	3.6	2	1	1	1
408	60	69	2	1	1	1	2.8	2	1	1	1
409	70	79	3	1	1	2	3.2	2	1	1	1
410	50	59	2	1	3	1	3.1	2	1	1	1
411	50	59	3	1	1	1	2.6	2	1	1	1
412	40	49	2	1	1	1	2	1	2	1	1
413	40	49	3	1	1	1	1.8	1	1	1	1
414	20	29	2	1	1	1	4.3	3	1	1	1
415	30	39	2	1	1	1	2	1	1	1	1
416	40	49	4	2	1	1	3.1	2	2	2	1
417	50	59	1	1	1	1	2	1	1	1	1
418	10	19	2	1	3	1	3.1	2	2	1	1
419	70	79	4	2	3	1	7	3	2	2	1
420	60	69	2	1	1	2	9.2	3	1	1	1
421	60	69	4	2	1	1	3.5	2	1	1	1
422	50	59	2	1	1	1	2	1	2	2	1
423	60	69	4	2	1	1	2.7	2	1	1	1
424	50	59	2	1	1	1	5	3	1	1	1
425	40	49	2	1	1	1	3.3	2	1	1	1
426	40	49	4	2	1	1	3	2	1	1	1
427	40	49	3	1	1	1	2	1	1	1	1
428	40	49	2	1	1	1	2	1	1	1	1
429	50	59	2	1	1	1	2.9	2	1	1	1
430	60	69	2	1	1	1	3.1	2	1	1	1
431	60	69	2	1	1	1	1.6	1	1	1	1
432	40	49	2	1	1	1	2.5	2	1	1	1
433	70	79	3	1	1	1	2.1	2	1	1	1
434	50	59	2	1	1	2	1.4	1	1	1	1
435	50	59	4	2	2	1	3.5	2	1	1	1
436	20	29	3	2	3	1	3	2	1	1	1
437	60	69	3	1	1	1	1.3	1	1	1	1
438	30	39	2	1	1	1	4	2	1	1	1
439	40	49	2	1	1	1	2.5	2	1	1	1
440	30	39	2	1	1	1	1.8	1	1	1	1
441	20	29	2	1	1	1	2	1	1	1	1
442	30	39	2	1	1	1	4.7	3	1	1	1
443	50	59	4	1	1	1	2.4	2	1	1	1
444	50	59	2	1	1	1	2.4	2	1	1	1
445	60	69	2	1	1	1	2.5	2	1	1	1
446	60	69	2	1	1	1	3	2	1	1	1
447	30	39	2	1	1	1	2.2	2	1	1	1
448	50	59	3	1	1	1	3	2	1	1	1
449	20	29	2	1	1	1	1.7	1	1	1	1
450	40	49	4	2	3	1	4	2	2	2	1
451	40	49	4	2	3	1	4.7	3	1	1	1
452	50	59	3	1	1	1	4.9	3	1	1	1
453	40	49	2	1	1	1	3	2	1	1	1
454	60	69	2	1	1	1	2.5	2	1	1	1
455	20	29	3	2	1	1	1.8	1	1	1	1
456	60	69	3	1	1	1	6	3	2	2	1
457	40	49	2	1	1	1	3	2	1	1	1
458	50	59	4	2	1	1	1.5	1	1	1	1
459	50	59	2	1	2	1	1.7	1	1	1	1
460	40	49	2	1	1	1	1.7	1	1	1	1
461	50	59	2	1	1	1	1.5	1	1	1	1
462	40	49	3	1	1	1	2.5	2	1	1	1
463	50	59	2	1	1	1	3.7	2	1	1	1
464	80	89	4	2	3	1	2.2	2	2	2	1
465	40	49	4	2	1	1	2.1	2	2	2	1
466	40	49	2	1	1	1	2.1	2	1	1	1
467	50	59	3	1	1	1	2	1	1	1	1
468	30	39	3	1	1	1	3	2	1	1	1
469	50	59	2	1	1	1	2	1	1	1	1
470	10	19	1	1	1	1	2.5	2	1	1	1
471	30	39	2	1	1	1	2.6	2	1	1	1
472	20	29	3	1	1	1	3.7	2	1	1	1
473	50	59	3	1	1	1	4	2	1	1	1
474	10	19	2	2	1	1	2.3	2	1	1	1
475	30	39	2	1	2	1	8	3	1	1	1
476	50	59	2	1	2	1	4.5	3	1	1	1
477	40	49	3	1	1	1	4	2	1	1	1
478	40	49	2	1	1	1	3.5	2	1	1	1
479	50	59	2	2	2	1	3.5	2	1	1	1
480	30	39	2	1	1	1	3	2	1	1	1
481	50	59	2	1	1	1	3.5	2	1	1	1
482	50	59	1	1	1	2	2.5	2	1	1	1
483	40	49	4	2	2	1	2	1	1	1	1
484	60	69	2	1	1	1	3.6	2	1	1	1
485	50	59	2	1	1	1	3.3	2	1	1	1
486	30	39	2	1	1	1	1.5	1	1	1	1
487	60	69	2	1	1	1	8	3	1	1	1
488	60	69	2	1	1	1	1.5	1	1	1	1
489	40	49	2	1	1	1	2.5	2	1	1	1
490	50	59	4	1	1	1	4.7	3	1	1	1
491	30	39	2	1	1	1	1.6	1	1	1	1
492	20	29	2	1	1	1	1.5	1	1	1	1
493	50	59	3	1	1	1	4.5	3	1	1	1
494	50	59	3	1	1	1	2.5	2	1	1	1
495	30	39	4	2	2	1	2.1	2	1	1	1
496	60	69	2	1	1	1	2.3	2	2	2	1
497	80	89	4	2	1	1	0.8	1	1	1	1
498	70	79	2	1	1	1	2	1	1	1	1
499	30	39	2	1	1	1	3.3	2	1	1	1
500	60	69	2	1	2	1	2	1	1	1	1
501	40	49	2	1	1	1	3.7	2	1	1	1
502	60	69	2	1	1	1	2.5	2	1	1	1
503	50	59	2	1	1	1	1	1	1	1	1
504	40	49	2	1	1	1	1.8	1	1	1	1
505	50	59	2	1	2	1	2.5	2	1	1	1
506	50	59	2	1	1	1	0.9	1	1	1	1
507	30	39	2	1	1	1	2.1	2	1	1	1
508	70	79	4	2	2	1	3.4	2	1	1	1
509	60	69	2	1	1	1	4	2	1	1	1
510	20	29	2	1	1	1	3.2	2	1	1	1
511	70	79	2	1	1	1	1.8	1	1	1	1
512	40	49	3	1	1	1	3	2	1	1	1
513	40	49	2	1	2	1	1.6	1	1	1	1
514	30	39	2	1	1	1	2.5	2	1	1	1
515	40	49	2	1	2	1	3	2	1	1	1
516	40	49	3	1	1	1	3	2	1	1	1
517	40	49	3	1	1	1	2.1	2	1	1	1
518	50	59	1	1	1	1	2.5	2	1	1	1
519	40	49	4	2	2	1	3.8	2	1	1	1
520	70	79	2	1	2	1	3.6	2	1	1	1
521	40	49	3	1	1	1	2.5	2	1	1	1
522	50	59	2	1	1	1	2.4	2	1	1	1
523	50	59	2	1	1	1	1.8	1	1	1	1
524	20	29	2	1	2	1	3	2	1	1	1
525	20	29	2	1	1	1	1.8	1	1	1	1
526	50	59	3	1	1	1	3	2	1	1	1
527	60	69	4	2	1	1	4	2	1	1	1
528	60	69	2	1	1	1	4	2	1	1	1
529	40	49	3	1	1	1	2	1	1	1	1
530	20	29	2	1	1	1	2.5	2	1	1	1
531	50	59	2	1	1	1	2	1	1	1	1
532	50	59	2	1	1	1	2.6	2	1	1	1
533	30	39	2	1	1	1	2.1	2	1	1	1
534	50	59	2	1	1	2	3.5	2	1	1	1
535	60	69	2	1	1	1	3.5	2	1	1	1
536	40	49	2	1	2	1	6.5	3	2	2	1
537	60	69	1	1	2	1	2	1	1	1	1
538	60	69	1	1	1	1	1.4	1	1	1	1
539	50	59	2	1	1	1	1.8	1	2	1	1
540	40	49	2	1	1	1	1.5	1	1	1	1
541	50	59	2	1	1	1	2.2	2	1	1	1
542	50	59	3	1	1	1	5.4	3	1	1	1
543	40	49	3	1	1	1	3.2	2	1	1	1
544	40	49	2	1	1	1	2	1	1	1	1
545	40	49	2	1	1	1	2	1	1	1	1
546	50	59	4	2	1	1	4	2	2	1	1
547	30	39	3	1	1	1	1.3	1	1	1	1
548	20	29	2	1	1	1	2.1	2	1	1	1
549	30	39	4	2	1	1	2.2	2	1	1	1
550	60	69	2	1	1	1	2	1	1	1	1
551	60	69	2	1	1	1	2.6	2	1	1	1
552	50	59	2	1	1	1	3.7	2	1	1	1
553	40	49	2	1	1	1	1.8	1	1	1	1
554	70	79	1	1	3	1	3.1	2	1	1	1
555	50	59	4	2	1	1	4.2	3	2	2	1
556	40	49	2	1	1	1	2	1	1	1	1
557	60	69	3	1	1	1	1.5	1	1	1	1
558	60	69	2	1	1	1	3.3	2	1	1	1
559	50	59	2	2	1	1	2.2	2	1	1	1
560	50	59	2	1	1	1	5	3	1	1	1
561	50	59	4	2	3	1	4.3	3	1	1	1
562	20	29	3	1	1	1	2.2	2	1	1	1
563	70	79	1	1	1	1	3	2	1	1	1
564	30	39	2	1	3	1	3.2	2	1	1	1
565	40	49	2	1	1	1	2.3	2	1	1	1
566	40	49	2	1	1	1	3.1	2	1	1	1
567	60	69	4	2	1	1	3.5	2	2	1	1
568	60	69	2	1	2	1	1.5	1	1	1	1
569	30	39	2	1	1	1	2.8	2	1	1	1
570	10	19	2	2	1	1	2.1	2	1	1	1
571	40	49	1	1	1	1	2	1	1	1	1
572	20	29	2	1	1	1	3	2	1	1	1
573	20	29	2	1	1	1	2.7	2	1	1	1
574	50	59	2	1	1	1	2.9	2	1	1	1
575	40	49	1	1	1	1	2.5	2	1	1	1
576	60	69	4	2	1	1	0.4	1	1	1	1
577	60	69	2	2	1	1	0.6	1	1	1	1
578	50	59	1	1	2	1	1.8	1	1	1	1
579	30	39	2	1	2	1	2	1	1	1	1
580	30	39	1	1	1	1	2.4	2	1	1	1
581	60	69	1	1	1	1	3.3	2	1	1	1
582	30	39	2	1	1	1	1.8	1	1	1	1
583	50	59	2	1	1	1	3	2	1	1	1
584	50	59	4	1	1	1	4	2	1	1	1
585	50	59	2	1	1	1	4	2	1	1	1
586	40	49	3	1	1	2	3.2	2	1	1	1
587	40	49	1	1	1	1	2	1	1	1	1
588	40	49	2	1	1	1	3	2	1	1	1
589	40	49	2	2	3	1	6.5	3	1	1	1
590	40	49	2	1	1	1	1.9	1	2	2	1
591	90	99	3	1	1	1	0.9	1	1	1	1
592	50	59	1	1	1	1	1.7	1	1	1	1
593	20	29	4	1	2	1	4.4	3	1	1	1
594	30	39	2	1	1	1	3.7	2	1	1	1
595	50	59	3	1	1	1	2.1	2	1	1	1
596	50	59	4	2	1	1	3	2	1	1	1
597	60	69	2	1	1	1	3.5	2	1	1	1
598	40	49	2	1	1	1	2.7	2	1	1	1
599	50	59	3	1	1	2	4.3	3	1	1	1
600	40	49	3	1	1	1	2.2	2	1	1	1
601	40	49	2	1	1	1	2.5	2	1	1	1
602	60	69	3	1	1	1	4.3	3	1	1	1
603	40	49	2	1	1	1	2.5	2	1	1	1
604	50	59	2	1	1	1	2.6	2	1	1	1
605	60	69	2	1	1	1	4	2	1	1	1
606	50	59	2	1	1	1	2.4	2	1	1	1
607	50	59	3	1	1	1	3	2	1	1	1
608	70	79	2	2	2	1	2.3	2	1	1	1
609	60	69	2	1	1	1	1.7	1	1	1	1
610	50	59	3	2	1	1	1.8	1	1	1	1
611	60	69	4	2	2	1	1.3	1	1	1	1
612	50	59	3	2	2	1	3	2	2	2	1
613	40	49	2	1	1	1	1	1	1	1	1
614	50	59	3	1	1	1	4.8	3	1	1	1
615	50	59	3	1	1	1	3.1	2	1	1	1
616	20	29	2	1	1	1	2.4	2	1	1	1
617	40	49	2	1	1	1	2.5	2	1	1	1
618	40	49	2	1	1	1	2	1	1	1	1
619	10	19	1	1	1	1	1.2	1	1	1	1
620	40	49	3	2	1	1	2	1	1	1	1
621	60	69	3	1	1	1	2.5	2	1	1	1
622	50	59	3	1	1	1	2.5	2	1	1	1
623	40	49	3	1	1	1	2.6	2	1	1	1
624	50	59	2	1	1	1	3.5	2	1	1	1
625	50	59	1	1	1	1	3	2	1	1	1
626	20	29	1	1	1	1	2.3	2	1	1	1
627	50	59	2	1	1	1	2.5	2	1	1	1
628	40	49	1	1	1	1	1	1	1	1	1
629	50	59	1	1	1	1	3	2	1	1	1
630	50	59	3	1	1	1	1.2	1	1	1	1
631	20	29	2	1	1	1	2.5	2	1	1	1
632	30	39	4	2	2	1	2.2	2	1	1	1
633	20	29	4	1	1	1	1.6	1	1	1	1
634	60	69	1	1	2	1	2.6	2	1	1	1
635	50	59	2	1	1	1	2	1	1	1	1
636	50	59	2	1	1	1	1.2	1	1	1	1
637	70	79	4	2	1	1	1	1	1	1	1
638	40	49	2	1	2	1	2.8	2	1	1	1
639	50	59	2	1	1	2	1.7	1	1	1	1
640	50	59	4	1	2	1	3	2	1	1	1
641	70	79	1	1	1	1	3.5	2	1	1	1
642	50	59	3	1	1	2	6.3	3	1	1	1
643	50	59	2	1	2	1	3	2	1	1	1
644	30	39	2	1	1	1	1.5	1	1	1	1
645	50	59	2	1	1	1	2.1	2	1	1	1
646	50	59	3	1	1	1	2.5	2	1	1	1
647	50	59	4	2	1	2	2.2	2	1	1	1
648	40	49	3	1	1	1	2.7	2	1	1	1
649	30	39	3	1	1	1	2.4	2	1	1	1
650	30	39	3	1	1	1	1.9	1	1	1	1
651	40	49	2	1	1	1	2.1	2	1	1	1
652	20	29	2	1	1	1	2.2	2	1	1	1
653	60	69	2	1	1	1	2	1	1	1	1
654	30	39	2	1	1	1	2	1	1	1	1
655	60	69	3	1	1	1	1.2	1	1	1	1
656	40	49	2	2	1	1	1.2	1	1	1	1
657	20	29	4	2	2	1	2.5	2	1	1	1
658	10	19	2	1	1	1	5.5	3	1	1	1
659	40	49	3	1	1	1	2	1	1	1	1
660	60	69	2	1	1	1	1.5	1	1	1	1
661	40	49	4	1	1	1	2.1	2	1	1	1
662	60	69	3	1	1	1	2.4	2	2	2	1
663	50	59	2	1	1	1	5	3	1	1	1
664	70	79	2	1	1	2	3.7	2	1	1	1
665	60	69	2	1	1	1	3.5	2	1	1	1
666	20	29	3	1	1	1	3.6	2	1	1	1
667	50	59	3	1	1	1	2.2	2	1	1	1
668	40	49	3	2	1	1	3.1	2	1	1	1
669	40	49	3	1	1	1	1	1	1	1	1
670	40	49	2	1	1	1	2	1	1	1	1
671	20	29	3	1	1	1	2.2	2	1	1	1
672	70	79	2	1	1	1	2	1	1	1	1
673	60	69	2	1	1	1	5	3	1	1	1
674	50	59	2	1	1	1	5.1	3	1	1	1
675	50	59	2	1	1	1	3.5	2	1	1	1
676	70	79	4	2	1	1	6	3	1	1	1
677	50	59	3	1	1	1	1.2	1	1	1	1
678	60	69	2	1	1	1	2	1	1	1	1
679	60	69	2	1	1	1	1.3	1	1	1	1
680	20	29	2	1	1	1	2	1	1	1	1
681	60	69	2	1	1	1	3.4	2	1	1	1
682	60	69	3	1	1	1	2.5	2	2	2	1
683	20	29	2	1	1	1	1.9	1	1	1	1
684	50	59	2	1	1	1	2.8	2	1	1	1
685	40	49	3	1	1	2	2.5	2	1	1	1
686	20	29	4	2	2	1	2.7	2	1	1	1
687	50	59	3	1	1	1	2.3	2	1	1	1
688	50	59	2	1	1	1	1.5	1	1	1	1
689	50	59	3	1	1	1	1.5	1	1	1	1
690	60	69	3	2	1	1	1.2	1	1	1	1
691	40	49	1	1	1	1	2.5	2	1	1	1
692	20	29	2	1	1	1	2	1	1	1	1
693	50	59	3	1	1	2	4.3	3	1	1	1
694	60	69	2	1	1	1	1	1	1	1	1
695	60	69	2	1	1	1	6	3	1	1	1
696	40	49	2	1	1	2	0.7	1	1	1	1
697	40	49	2	1	2	1	3.1	2	1	1	1
698	30	39	2	1	1	1	1.2	1	2	1	1
699	50	59	2	1	1	1	1.2	1	1	1	1
700	60	69	2	1	1	1	2.3	2	1	1	1
701	50	59	2	1	1	1	1	1	1	1	1
702	40	49	2	1	1	1	3	2	1	1	1
703	60	69	2	1	1	2	3.7	2	1	1	1
704	40	49	3	2	1	1	1.8	1	1	1	1
705	20	29	3	2	1	1	2	1	1	1	1
706	20	29	3	1	2	1	4	2	1	1	1
707	40	49	3	2	1	1	2	1	1	1	1
708	40	49	2	1	1	1	2	1	1	1	1
709	40	49	2	1	1	1	1.1	1	1	1	1
710	30	39	4	2	2	1	5	3	1	1	1
711	60	69	2	1	1	1	3	2	1	1	1
712	50	59	2	1	1	2	3	2	1	1	1
713	40	49	3	1	1	1	1.7	1	1	1	1
714	50	59	2	1	2	1	2.9	2	1	1	1
715	40	49	4	1	1	1	2.7	2	1	1	1
716	50	59	3	1	1	1	2	1	1	1	1
717	60	69	3	1	1	1	2.2	2	1	1	1
718	60	69	2	1	1	1	2.3	2	1	1	1
719	50	59	2	1	1	1	3	2	1	1	1
720	50	59	4	1	1	1	3	2	1	1	1
721	60	69	2	1	1	1	2.8	2	1	1	1
722	50	59	4	2	2	1	3	2	2	2	1
723	30	39	3	2	1	1	1.8	1	1	1	1
724	30	39	2	1	1	1	1.2	1	1	1	1
725	30	39	2	1	1	1	2.7	2	1	1	1
726	30	39	2	1	1	1	0.9	1	1	1	1
727	10	19	4	1	2	1	3	2	1	1	1
728	60	69	3	1	1	1	3	2	2	2	1
729	50	59	2	1	1	1	1.5	1	1	1	1
730	40	49	2	1	1	1	1.3	1	1	1	1
731	30	39	2	1	1	1	2.4	2	1	1	1
732	40	49	4	2	1	1	1.5	1	1	1	1
733	40	49	2	1	1	1	2.2	2	1	1	1
734	20	29	2	1	1	1	1.2	1	1	1	1
735	50	59	3	1	1	1	1.7	1	1	1	1
736	60	69	2	1	1	1	1.8	1	2	2	1
737	30	39	2	1	1	1	1.5	1	1	1	1
738	40	49	3	1	1	1	2.8	2	1	1	1
739	50	59	3	1	1	2	3.1	2	1	1	1
740	30	39	4	1	1	1	3.6	2	1	1	1
741	30	39	2	1	1	1	1.1	1	1	1	1
742	50	59	2	1	1	1	9	3	1	1	1
743	30	39	2	1	1	1	3	2	1	1	1
744	50	59	2	1	1	1	2	1	1	1	1
745	20	29	2	2	1	1	4.7	3	1	1	1
746	40	49	4	2	1	1	1.9	1	1	1	1
747	40	49	2	1	2	1	1	1	1	1	1
748	60	69	2	1	2	1	2.1	2	1	1	1
749	60	69	3	1	1	1	2.1	2	1	1	1
750	30	39	3	1	2	1	1	1	1	1	1
751	50	59	2	1	1	1	4.5	3	1	1	1
752	40	49	2	1	2	1	2.2	2	1	1	1
753	50	59	2	1	2	1	2.6	2	1	1	1
754	30	39	2	1	1	1	1.7	1	1	1	2
755	30	39	2	1	1	2	3.3	2	2	1	2
756	40	49	2	2	1	1	4	2	1	1	2
757	40	49	3	1	1	1	4.5	3	2	2	2
758	50	59	4	2	3	1	3.5	2	1	1	2
759	50	59	2	1	3	1	5.9	3	1	1	2
760	20	29	3	1	3	2	3.8	2	1	1	2
761	50	59	2	1	1	1	2	1	1	1	2
762	20	29	4	1	3	2	1	1	2	2	2
763	70	79	4	2	3	1	1	1	2	2	2
764	20	29	2	1	1	2	2	1	1	1	2
765	40	49	3	1	1	1	1	1	1	1	2
766	40	49	2	1	1	2	1.7	1	1	1	2
767	30	39	3	1	1	2	2.8	2	1	1	2
768	40	49	2	1	3	1	1.5	1	1	1	2
769	50	59	3	1	1	1	1.7	1	1	1	2
770	30	39	3	2	1	2	1.2	1	1	1	2
771	30	39	2	1	1	1	1.2	1	1	1	2
772	30	39	2	1	3	1	6.5	3	1	1	2
773	30	39	3	1	1	1	0.7	1	2	1	2
774	40	49	4	1	1	2	1	1	2	1	2
775	20	29	2	1	1	1	2.9	2	1	1	2
776	70	79	4	2	2	1	1	1	1	1	2
777	30	39	4	1	3	2	2.5	2	2	2	2
778	50	59	3	1	1	1	1	1	1	1	2
779	30	39	2	1	1	1	5	3	1	1	2
780	50	59	2	1	1	1	1	1	2	2	2
781	50	59	2	1	1	2	2.8	2	1	1	2
782	40	49	3	1	1	1	2	1	1	1	2
783	40	49	4	2	3	1	9.5	3	1	1	2
784	20	29	2	1	1	1	2	1	1	1	2
785	30	39	4	1	1	1	1.1	1	1	1	2
786	50	59	2	1	1	1	0.6	1	1	1	2
787	60	69	3	1	1	2	9	3	1	1	2
788	50	59	4	1	3	1	1.5	1	1	1	2
789	40	49	2	2	1	1	1.2	1	1	1	2
790	20	29	3	1	1	1	0.4	1	1	1	2
791	40	49	2	1	3	1	1.4	1	2	2	2
792	30	39	2	1	3	1	4.5	3	1	1	2
793	40	49	4	2	3	1	4	2	2	2	2
794	50	59	4	1	3	2	1.8	1	2	2	2
